# Supplementary material for: In vivo confocal microscopy qualitative investigation of the relationships between lattice corneal dystrophy deposition and corneal nerves
Source: BMC Ophthalmol. 2021 Dec 27;21:449. doi: 10.1186/s12886-021-02149-1 (PMC8711164; doi:10.1186/s12886-021-02149-1)
Supplement: Supplementary file 1 — Additional file 1. [file 12886_2021_2149_MOESM1_ESM.xlsx]

## Sheet: Sheet1
Eye No.	Years of observation
	1st year			2nd year			3rd year			4th year			5th year			6th year			7th year			8th year			9th year			10th year
	Classification of neurotropic phenomenon of LCD
	Grade 0	Grade I	Grade II	Grade 0	Grade I	Grade II	Grade 0	Grade I	Grade II	Grade 0	Grade I	Grade II	Grade 0	Grade I	Grade II	Grade 0	Grade I	Grade II	Grade 0	Grade I	Grade II	Grade 0	Grade I	Grade II	Grade 0	Grade I	Grade II	Grade 0	Grade I	Grade II
1	6	2	0	6	2	0	5	2	0	5	4	1	4	4	1	4	4	2	3	7	3	3	6	5	2	7	6	2	9	6
2	8	2	0	9	2	0	8	3	1	7	2	1	7	5	2	6	4	3	5	8	5	4	7	6	5	8	7	4	8	9
3	5	1	0	6	3	1	5	3	1	5	3	1	6	3	1	4	3	2	5	5	3	4	4	3	3	5	4	2	5	6
4	4	2	1	6	3	1	5	3	1	5	3	1	6	3	1	4	3	2	5	5	3	4	4	3	3	5	4	2	5	6
5	4	3	0	4	2	0	3	2	0	4	2	0	4	4	1	2	4	1	3	4	2	2	4	4	1	4	4	1	4	4
6	3	2	0	3	2	0	3	4	0	4	5	1	4	5	1	3	5	4	4	6	3	3	3	3	2	6	3	2	5	3
7	8	1	0	8	3	1	7	3	1	7	3	1	8	3	3	7	3	3	5	4	5	3	7	6	4	4	7	4	4	8
8	7	1	0	6	3	0	7	2	0	7	4	0	6	3	1	5	6	4	4	5	5	3	6	5	4	5	6	3	7	6
9	5	2	0	4	2	0	5	2	1	5	2	1	6	2	1	4	5	4	3	5	4	3	4	4	2	5	4	1	5	4
10	6	2	0	6	2	0	5	2	0	5	2	1	4	2	1	5	7	1	3	6	5	2	3	5	4	6	3	4	6	6
11	9	1	0	8	1	1	8	1	1	7	4	1	7	4	1	6	5	5	6	5	3	3	5	3	3	5	5	2	5	8
12	7	1	0	6	4	0	7	4	0	6	5	1	6	5	1	5	6	2	4	4	6	3	6	3	2	4	6	2	5	6
13	4	1	0	5	4	1	4	2	1	4	2	2	3	3	2	4	3	2	2	4	5	3	5	5	2	4	5	3	6	5
14	8	4	0	7	3	0	7	2	0	7	3	0	8	3	1	6	7	3	5	5	5	4	6	2	5	5	6	5	5	7
15	5	1	0	6	1	0	4	4	1	4	4	1	5	4	1	3	4	2	3	8	6	2	5	6	3	8	5	1	8	6
16	7	2	0	6	2	0	7	2	1	7	3	1	5	3	1	6	5	3	4	7	4	2	3	3	3	7	3	3	7	6
Average	6	1.75	0.0625	6	2.4375	0.3125	5.625	2.5625	0.5625	5.5625	3.1875	0.875	5.5625	3.5	1.25	4.625	4.625	2.6875	4	5.5	4.1875	3	4.875	4.125	3	5.5	4.875	2.5625	5.875	6

## Sheet: Sheet6
患眼编号	年份
	第1年			第2年			第3年			第4年			第5年			第6年			第7年			第8年			第9年			第10年
	LCD神经分级			LCD神经分级			LCD神经分级			LCD神经分级			LCD神经分级			LCD神经分级			LCD神经分级			LCD神经分级			LCD神经分级			LCD神经分级
	0级	I级	II级	0级	I级	II级	0级	I级	II级	0级	I级	II级	0级	I级	II级	0级	I级	II级	0级	I级	II级	0级	I级	II级	0级	I级	II级	0级	I级	II级
1	6	2	0	6	2	0	5	2	0	5	4	1	4	4	1	3	4	1	4	4	2	3	7	3	4	6	5	3	6	5
2	8	2	0	9	2	0	8	3	1	7	2	1	7	5	2	6	4	2	6	4	3	5	8	5	5	5	6	4	7	6
3	5	1	0	6	3	1	5	3	1	5	3	1	6	3	1	4	3	1	4	3	2	5	5	3	3	5	3	4	4	3
4	9	2	0	8	1	0	9	2	0	7	4	1	6	4	1	6	5	2	5	6	3	4	6	4	4	7	4	5	5	4
5	4	3	0	4	2	0	3	2	0	4	2	0	4	4	1	3	3	1	2	4	1	3	4	2	2	4	4	2	4	4
6	3	2	0	3	2	0	3	4	0	4	5	1	4	5	1	3	5	1	3	5	4	4	6	3	3	5	3	3	3	3
7	8	1	0	8	3	1	7	3	1	7	3	1	8	3	3	6	3	3	7	3	3	5	4	5	3	4	6	3	7	6
8	7	1	0	6	3	0	7	2	0	7	4	0	6	3	1	6	5	2	5	6	4	4	5	5	4	3	5	3	6	5
9	5	2	0	4	2	0	5	2	1	5	2	1	6	2	1	4	5	1	4	5	4	3	5	4	2	5	4	3	4	4
10	6	2	0	6	2	0	5	2	0	5	2	1	4	2	1	4	6	1	5	7	1	3	6	5	3	4	5	2	3	5
11	9	1	0	8	1	1	8	1	1	7	4	1	7	4	1	5	6	1	6	5	5	6	5	3	4	3	3	3	5	3
12	7	1	0	6	4	0	7	4	0	6	5	1	6	5	1	5	5	2	5	6	2	4	4	6	4	7	3	3	6	3
13	4	1	0	5	4	1	4	2	1	4	2	2	3	3	2	3	3	2	4	3	2	2	4	5	2	4	5	3	5	5
14	8	4	0	7	3	0	7	2	0	7	3	0	8	3	1	6	5	1	6	7	3	5	5	5	4	8	2	4	6	2
15	5	1	0	6	1	0	4	4	1	4	4	1	5	4	1	5	4	2	3	4	2	3	8	6	2	6	6	2	5	6
16	7	2	0	6	2	0	7	2	1	7	3	1	5	3	1	5	5	1	6	5	3	4	7	4	4	7	3	2	3	3
平均	6	1.75	0.0625	6	2.4375	0.3125	5.625	2.5625	0.5625	5.5625	3.1875	0.875	5.5625	3.5	1.25	4.625	4.625	2.6875	4	5.5	4.1875	3	4.875	4.125	3	5.5	4.875	2.5625	5.875	6

## Sheet: Sheet1 (2)
Eye No.	Years of observation
	1st year			2nd year			3rd year			4th year			5th year			6th year
	Classification of neurotropic phenomenon of LCD
	Grade 0	Grade I	Grade II	Grade 0	Grade I	Grade II	Grade 0	Grade I	Grade II	Grade 0	Grade I	Grade II	Grade 0	Grade I	Grade II	Grade 0	Grade I	Grade II
1	5	4	1	4	4	1	3	4	1	4	4	2	3	7	3	4	6	5
2	7	2	1	7	5	2	6	4	2	6	4	3	5	8	5	5	5	6
3	5	3	1	6	3	1	4	3	1	4	3	2	5	5	3	3	5	3
4	7	4	1	6	4	1	6	5	2	5	6	3	4	6	4	4	7	4
5	4	2	0	4	4	1	3	3	1	2	4	1	3	4	2	2	4	4
6	4	5	1	4	5	1	3	5	1	3	5	4	4	6	3	3	5	3
7	7	3	1	8	3	3	6	3	3	7	3	3	5	4	5	3	4	6
8	7	4	0	6	3	1	6	5	2	5	6	4	4	5	5	4	3	5
9	3	2	0	3	4	0	4	5	1	4	5	1	3	4	2	2	4	4
10	8	3	1	7	3	1	7	3	1	8	3	3
11	6	3	0	7	2	0	7	4	0	6	3	1
12	4	2	0	5	2	1	5	2	1	6	2	1
Average	5.58333	3.08333	0.583333	5.58333	3.5	1.08333	5	3.83333	1.33333	5	4	2.33333	4	5.44444	3.55556	3.33333	4.77778	4.44444

## Sheet: Sheet8
		Grade 0	Grade I	Grade II
Years of observation	1	6	1.75	0.0625
	2	6	2.4375	0.3125
	3	5.625	2.5625	0.5625
	4	5.5625	3.1875	0.875
	5	5.5625	3.5	1.25
	6	4.625	4.625	2.6875
	7	4	5.5	4.1875
	8	3	4.875	4.125
	9	3	5.5	4.875
	10	2.5625	5.875	6

## Sheet: Sheet10
	Mean of classification of eye neuropathy	Grade 0	Grade I	Grade II
Years of observation	1	5.58333	3.08333	0.583333
	2	5.58333	3.5	1.08333
	3	5	3.83333	1.33333
	4	5	4	2.33333
	5	4	5.44444	3.55556
	6	3.33333	4.77778	4.44444
